# Supplementary material for: Evaluation of the Aquatic Toxicity of Several Triazole Fungicides
Source: Metabolites. 2024 Apr 2;14(4):197. doi: 10.3390/metabo14040197 (PMC11051906; doi:10.3390/metabo14040197)
Supplement: Supplementary file 1 [file metabolites-14-00197-s001.zip]

Archive with 1 entries (1 files):
- metabolites-2897533-supplementary.pdf
